# Supplementary material for: Recurrent chromosome reshuffling and the evolution of neo-sex chromosomes in parrots
Source: Nat Commun. 2022 Feb 17;13:944. doi: 10.1038/s41467-022-28585-1 (PMC8854603; doi:10.1038/s41467-022-28585-1)
Supplement: Supplementary file 4 — Supplementary Data 1 [file 41467_2022_28585_MOESM4_ESM.xlsx]

## Sheet: Table S2
Sequencing data produced from this study
Species	Common name	Tissue	Sex	Sequencing type	Data amount (G)	Accession ID	Links to SRA	Replicate	#Read (paris)	Mapping rate (%)
Myiopsitta monachus	Monk parakeet	Muscle	F	Pacbio	80	SRR13091546	https://www.ncbi.nlm.nih.gov/sra/?term=SRR13091546	NA	4028548	91.88
Myiopsitta monachus	Monk parakeet	Muscle	F	Resequencing	30	SRR13480429	https://www.ncbi.nlm.nih.gov/sra/?term=SRR13480429	NA	194928061	99.91
Myiopsitta monachus	Monk parakeet	Muscle	F	Hi-C	80	SRR13452032	https://www.ncbi.nlm.nih.gov/sra/?term=SRR13452032	NA	357146620	99.9
Myiopsitta monachus	Monk parakeet	Muscle	M	Resequencing	20	SRR13452033	https://www.ncbi.nlm.nih.gov/sra/?term=SRR13452033	NA	92791448	99.8
Amazona aestiva	Blue-fronted amazon	Muscle	F	Hi-C	80	SRR13480367	https://www.ncbi.nlm.nih.gov/sra/?term=SRR13480367	NA	378807592	96.62
Ara chloropterus	red-and-green macaw	Feather	F	Resequencing	10	SRR13452039	https://www.ncbi.nlm.nih.gov/sra/?term=SRR13452039	NA	37350938	97.43
Nymphicus hollandicus	cockatiel	Feather	F	Resequencing	10	SRR13452038	https://www.ncbi.nlm.nih.gov/sra/?term=SRR13452038	NA	41374654	93.27
Myiopsitta monachus	Monk parakeet	testis	M	RNA-seq	5	SRR13480277	https://www.ncbi.nlm.nih.gov/sra/?term=SRR13480277	1	7705057	94.36
Myiopsitta monachus	Monk parakeet	muscle	M	RNA-seq	5	SRR13480276	https://www.ncbi.nlm.nih.gov/sra/?term=SRR13480276	1	60520862	89.2
Myiopsitta monachus	Monk parakeet	lung	M	RNA-seq	5	SRR13480265	https://www.ncbi.nlm.nih.gov/sra/?term=SRR13480265	1	66814445	92.77
Myiopsitta monachus	Monk parakeet	kidney	M	RNA-seq	5	SRR13480254	https://www.ncbi.nlm.nih.gov/sra/?term=SRR13480254	1	46092072	94.07
Myiopsitta monachus	Monk parakeet	heart	M	RNA-seq	5	SRR13480243	https://www.ncbi.nlm.nih.gov/sra/?term=SRR13480243	1	39088925	91.58
Myiopsitta monachus	Monk parakeet	liver	M	RNA-seq	5	SRR13480232	https://www.ncbi.nlm.nih.gov/sra/?term=SRR13480232	1	45158781	90.56
Myiopsitta monachus	Monk parakeet	forebrain	M	RNA-seq	5	SRR13480227	https://www.ncbi.nlm.nih.gov/sra/?term=SRR13480227	1	52351225	93.3
Myiopsitta monachus	Monk parakeet	cerebellum	M	RNA-seq	5	SRR13480226	https://www.ncbi.nlm.nih.gov/sra/?term=SRR13480226	1	60735691	91.53
Myiopsitta monachus	Monk parakeet	testis	M	RNA-seq	5	SRR13480225	https://www.ncbi.nlm.nih.gov/sra/?term=SRR13480225	4	52098029	94.41
Myiopsitta monachus	Monk parakeet	liver	F	RNA-seq	5	SRR13480224	https://www.ncbi.nlm.nih.gov/sra/?term=SRR13480224	1	54736635	95.32
Myiopsitta monachus	Monk parakeet	heart	F	RNA-seq	5	SRR13480275	https://www.ncbi.nlm.nih.gov/sra/?term=SRR13480275	1	47545705	92.12
Myiopsitta monachus	Monk parakeet	ovary	F	RNA-seq	5	SRR13480274	https://www.ncbi.nlm.nih.gov/sra/?term=SRR13480274	1	54551329	92.68
Myiopsitta monachus	Monk parakeet	spleen	F	RNA-seq	5	SRR13480273	https://www.ncbi.nlm.nih.gov/sra/?term=SRR13480273	1	55986821	97.87
Myiopsitta monachus	Monk parakeet	kidney	F	RNA-seq	5	SRR13480272	https://www.ncbi.nlm.nih.gov/sra/?term=SRR13480272	1	47614768	93.65
Myiopsitta monachus	Monk parakeet	forebrain	F	RNA-seq	5	SRR13480271	https://www.ncbi.nlm.nih.gov/sra/?term=SRR13480271	1	54750235	93.17
Myiopsitta monachus	Monk parakeet	cerebellum	F	RNA-seq	5	SRR13480270	https://www.ncbi.nlm.nih.gov/sra/?term=SRR13480270	1	45001756	92.46
Myiopsitta monachus	Monk parakeet	ovary	F	RNA-seq	5	SRR13480269	https://www.ncbi.nlm.nih.gov/sra/?term=SRR13480269	2	43841810	93.83
Myiopsitta monachus	Monk parakeet	muscle	F	RNA-seq	5	SRR13480268	https://www.ncbi.nlm.nih.gov/sra/?term=SRR13480268	2	40032898	93.16
Myiopsitta monachus	Monk parakeet	lung	F	RNA-seq	5	SRR13480267	https://www.ncbi.nlm.nih.gov/sra/?term=SRR13480267	2	43821495	94.8
Myiopsitta monachus	Monk parakeet	kidney	F	RNA-seq	5	SRR13480266	https://www.ncbi.nlm.nih.gov/sra/?term=SRR13480266	2	50831128	93.21
Myiopsitta monachus	Monk parakeet	heart	F	RNA-seq	5	SRR13480264	https://www.ncbi.nlm.nih.gov/sra/?term=SRR13480264	2	43243347	92.42
Myiopsitta monachus	Monk parakeet	liver	F	RNA-seq	5	SRR13480263	https://www.ncbi.nlm.nih.gov/sra/?term=SRR13480263	2	44211755	95.39
Myiopsitta monachus	Monk parakeet	spleen	F	RNA-seq	5	SRR13480262	https://www.ncbi.nlm.nih.gov/sra/?term=SRR13480262	2	41231476	92.76
Myiopsitta monachus	Monk parakeet	forebrain	F	RNA-seq	5	SRR13480261	https://www.ncbi.nlm.nih.gov/sra/?term=SRR13480261	2	67713228	92.9
Myiopsitta monachus	Monk parakeet	pancreas	F	RNA-seq	5	SRR13480260	https://www.ncbi.nlm.nih.gov/sra/?term=SRR13480260	2	80680279	97.97
Myiopsitta monachus	Monk parakeet	cerebellum	F	RNA-seq	5	SRR13480259	https://www.ncbi.nlm.nih.gov/sra/?term=SRR13480259	2	70376467	92.78
Myiopsitta monachus	Monk parakeet	testis	M	RNA-seq	5	SRR13480258	https://www.ncbi.nlm.nih.gov/sra/?term=SRR13480258	2	42067207	94.71
Myiopsitta monachus	Monk parakeet	muscle	M	RNA-seq	5	SRR13480257	https://www.ncbi.nlm.nih.gov/sra/?term=SRR13480257	2	38575943	91.52
Myiopsitta monachus	Monk parakeet	lung	M	RNA-seq	5	SRR13480256	https://www.ncbi.nlm.nih.gov/sra/?term=SRR13480256	2	41801293	94.6
Myiopsitta monachus	Monk parakeet	kidney	M	RNA-seq	5	SRR13480255	https://www.ncbi.nlm.nih.gov/sra/?term=SRR13480255	2	42190497	93.35
Myiopsitta monachus	Monk parakeet	heart	M	RNA-seq	5	SRR13480253	https://www.ncbi.nlm.nih.gov/sra/?term=SRR13480253	2	40952178	92.4
Myiopsitta monachus	Monk parakeet	liver	M	RNA-seq	5	SRR13480252	https://www.ncbi.nlm.nih.gov/sra/?term=SRR13480252	2	41443220	94.98
Myiopsitta monachus	Monk parakeet	spleen	M	RNA-seq	5	SRR13480251	https://www.ncbi.nlm.nih.gov/sra/?term=SRR13480251	2	39284106	94.19
Myiopsitta monachus	Monk parakeet	forebrain	M	RNA-seq	5	SRR13480250	https://www.ncbi.nlm.nih.gov/sra/?term=SRR13480250	2	38931821	93.86
Myiopsitta monachus	Monk parakeet	cerebellum	M	RNA-seq	5	SRR13480249	https://www.ncbi.nlm.nih.gov/sra/?term=SRR13480249	2	42294673	93.07
Myiopsitta monachus	Monk parakeet	ovary	F	RNA-seq	5	SRR13480248	https://www.ncbi.nlm.nih.gov/sra/?term=SRR13480248	3	39000672	94.63
Myiopsitta monachus	Monk parakeet	muscle	F	RNA-seq	5	SRR13480247	https://www.ncbi.nlm.nih.gov/sra/?term=SRR13480247	3	42156563	91.79
Myiopsitta monachus	Monk parakeet	lung	F	RNA-seq	5	SRR13480246	https://www.ncbi.nlm.nih.gov/sra/?term=SRR13480246	3	39685913	93.38
Myiopsitta monachus	Monk parakeet	kidney	F	RNA-seq	5	SRR13480245	https://www.ncbi.nlm.nih.gov/sra/?term=SRR13480245	3	40152860	91.91
Myiopsitta monachus	Monk parakeet	heart	F	RNA-seq	5	SRR13480244	https://www.ncbi.nlm.nih.gov/sra/?term=SRR13480244	3	40841819	92.48
Myiopsitta monachus	Monk parakeet	liver	F	RNA-seq	5	SRR13480242	https://www.ncbi.nlm.nih.gov/sra/?term=SRR13480242	3	41386557	94.54
Myiopsitta monachus	Monk parakeet	spleen	F	RNA-seq	5	SRR13480241	https://www.ncbi.nlm.nih.gov/sra/?term=SRR13480241	3	41583222	92.43
Myiopsitta monachus	Monk parakeet	forebrain	F	RNA-seq	5	SRR13480240	https://www.ncbi.nlm.nih.gov/sra/?term=SRR13480240	3	38691831	92.53
Myiopsitta monachus	Monk parakeet	cerebellum	F	RNA-seq	5	SRR13480239	https://www.ncbi.nlm.nih.gov/sra/?term=SRR13480239	3	40540081	90.43
Myiopsitta monachus	Monk parakeet	testis	M	RNA-seq	5	SRR13480238	https://www.ncbi.nlm.nih.gov/sra/?term=SRR13480238	3	42969376	94.15
Myiopsitta monachus	Monk parakeet	muscle	M	RNA-seq	5	SRR13480237	https://www.ncbi.nlm.nih.gov/sra/?term=SRR13480237	3	42422583	91.01
Myiopsitta monachus	Monk parakeet	lung	M	RNA-seq	5	SRR13480236	https://www.ncbi.nlm.nih.gov/sra/?term=SRR13480236	3	41056537	93.15
Myiopsitta monachus	Monk parakeet	kidney	M	RNA-seq	5	SRR13480235	https://www.ncbi.nlm.nih.gov/sra/?term=SRR13480235	3	40421956	92.92
Myiopsitta monachus	Monk parakeet	heart	M	RNA-seq	5	SRR13480234	https://www.ncbi.nlm.nih.gov/sra/?term=SRR13480234	3	39672734	91.36
Myiopsitta monachus	Monk parakeet	liver	M	RNA-seq	5	SRR13480233	https://www.ncbi.nlm.nih.gov/sra/?term=SRR13480233	3	41333569	94.05
Myiopsitta monachus	Monk parakeet	spleen	M	RNA-seq	5	SRR13480231	https://www.ncbi.nlm.nih.gov/sra/?term=SRR13480231	3	40739439	94.24
Myiopsitta monachus	Monk parakeet	forebrain	M	RNA-seq	5	SRR13480230	https://www.ncbi.nlm.nih.gov/sra/?term=SRR13480230	3	39410191	93.37
Myiopsitta monachus	Monk parakeet	pancreas	M	RNA-seq	5	SRR13480229	https://www.ncbi.nlm.nih.gov/sra/?term=SRR13480229	3	55438424	97.42
Myiopsitta monachus	Monk parakeet	cerebellum	M	RNA-seq	5	SRR13480228	https://www.ncbi.nlm.nih.gov/sra/?term=SRR13480228	3	37931996	91.99
