# Supplementary material for: Recurrent chromosome reshuffling and the evolution of neo-sex chromosomes in parrots
Source: Nat Commun. 2022 Feb 17;13:944. doi: 10.1038/s41467-022-28585-1 (PMC8854603; doi:10.1038/s41467-022-28585-1)
Supplement: Supplementary file 5 — Supplementary Data 2 [file 41467_2022_28585_MOESM5_ESM.xlsx]

## Sheet: Table S3
The genes lost in parrots that are located at the boundaries of disrupted synteny
Orthogroup	Great tit				Chicken				Monk parakeet				Gene name
	Protein ID	Chr	Start	End	Protein ID	Chr	Start	End	Protein ID	Chr	Start	End
OG0007489	XP_015504976.1	NC_031791.1	1313103	1315193	NP_989965.1	NC_006110.5	5776686	5779201	monk_00000076-RA	Chr1	1261386	1264111	LOC107214266
OG0008411	XP_015504824.1	NC_031791.1	1318170	1328680	NP_001026077.1	NC_006110.5	5765811	5774220	monk_00000077-RA	Chr1	1268964	1277140	SRSF10
OG0007490	XP_015504829.1	NC_031791.1	1328942	1332804	NP_001006315.1	NC_006110.5	5759074	5763182	monk_00000078-RA	Chr1	1279204	1280437	PNRC2
OG0013217	XP_018864427.1	NC_031791.1	1337742	1345734	XP_024998919.1	NC_006110.5	5752233	5759218					CNR2
OG0009458	XP_015504846.1	NC_031791.1	1346802	1351839	XP_417835.2	NC_006110.5	5747554	5752229	monk_00000003-RA	Chr1	82768	88222	FUCA1
OG0002700	XP_015504970.1	NC_031791.1	1358144	1361470	XP_417833.3	NC_006110.5	5739908	5743363	monk_00000005-RA	Chr1	94176	96246	GALE
OG0009522	XP_015504578.1	NC_031791.1	1918645	1936897	XP_015153154.1	NC_006110.5	5323406	5336747	monk_00000135-RA	Chr1	2047331	2055583	KPNA6
OG0009524	XP_015504581.1	NC_031791.1	1937842	1946585	XP_015153338.1	NC_006110.5	5315389	5324298	monk_00000137-RA	Chr1	2058674	2063879	TXLNA
OG0002732	XP_018864388.1	NC_031791.1	1946671	1952071	NP_001269259.1	NC_006110.5	5312890	5314715	monk_00000139-RA	Chr1	2068421	2070393	LOC107214102
OG0013220	XP_015504539.1	NC_031791.1	1953460	1956766	XP_417801.1	NC_006110.5	5303931	5306327					TMEM234
OG0005737	XP_015504596.1	NC_031791.1	1956754	1963290	NP_001157867.1	NC_006110.5	5299787	5303910	monk_00000294-RA	Chr1	6837984	6841845	EIF3I
OG0009523	XP_015504616.1	NC_031791.1	1969251	1970423	XP_001234111.1	NC_006110.5	5293376	5295212	monk_00000292-RA	Chr1	6831154	6832111	FAM167B
OG0009348	XP_015505469.1	NC_031792.1	5221780	5228993	NP_001006316.2	NC_006111.5	417670	425746	monk_00016715-RA	Chr19	23182	26113	EI24
OG0010271	XP_015505076.1	NC_031792.1	5230116	5233425	XP_417855.2	NC_006111.5	426081	428797	monk_00016716-RA	Chr19	30477	33487	FOXRED1
OG0007244	XP_015505421.1	NC_031792.1	5233682	5239931	NP_001034366.1	NC_006111.5	428950	437185	monk_00016717-RA	Chr19	33517	40667	SRPRA
OG0013279	XP_015505422.1	NC_031792.1	5240025	5250572	XP_015153460.1	NC_006111.5	437303	445484					FAM118B
OG0010272	XP_015505331.1	NC_031792.1	5250737	5256261	NP_001020000.1	NC_006111.5	446281	449812	monk_00016778-RA	Chr19	3546226	3547183	TIRAP
OG0010873	XP_015505330.1	NC_031792.1	5256313	5272651	XP_417859.1	NC_006111.5	450625	470440	monk_00016779-RA	Chr19	3547490	3561605	DCPS
OG0002130	XP_015505312.1	NC_031792.1	5285540	5294093	XP_015153593.1	NC_006111.5	473597	483313	monk_00016780-RA	Chr19	3565058	3584417	ST3GAL4
OG0012367	XP_015507501.1	NC_031798.1	689975	700627	XP_025001367.1	NC_008465.4	5409745	5422665	monk_00016626-RA	Chr23	2637169	2649353	EIF4B
OG0001211	XP_015507494.1	NC_031798.1	702957	717742	XP_025001270.1	NC_008465.4	7183676	7194843	monk_00016625-RA	Chr23	2618529	2622259	TNS2
OG0013268	XP_015507495.1	NC_031798.1	717126	721981	XP_015129139.1	NC_008465.4	7194503	7198145	monk_00016624-RA	Chr23	2610044	2618785	SPRYD3
OG0013506	XP_015507559.1	NC_031798.1	723987	727622	XP_025001264.1	NC_008465.4	7200672	7203382					MFSD5
OG0000291	XP_015507561.1	NC_031798.1	730382	738233	XP_025001268.1	NC_008465.4	7205653	7211838	monk_00016579-RA	Chr23	1687599	1695769	RARG
OG0011604	XP_015507536.1	NC_031798.1	739393	745220	XP_015128900.1	NC_008465.4	7220765	7224294	monk_00016576-RA	Chr23	1677884	1679950	ZNF740
OG0000843	XP_015507531.1	NC_031798.1	745349	751670	XP_025001257.1	NC_008465.4	7224444	7228781	monk_00016575-RA	Chr23	1669836	1674933	CSAD
OG0005260	XP_015504746.1	NC_031791.1	4401770	4434575	XP_015153070.1	NC_006110.5	1768017	1799192	monk_00000094-RA	Chr1	1464396	1576713	LUZP1
OG0011589	XP_015504993.1	NC_031791.1	4439905	4449713	XP_015153069.1	NC_006110.5	1754581	1757012	monk_00000093-RA	Chr1	1458121	1459257	HTR1D
OG0014218	XP_015504550.1	NC_031791.1	4523226	4523971	XP_015153068.1	NC_006110.5	1655721	1656518					ATPIF1
OG0010512	XP_018864422.1	NC_031791.1	4524426	4534462	XP_015153067.1	NC_006110.5	1641840	1655689	monk_00000179-RA	Chr1	4048936	4056626	DNAJC8
OG0010511	XP_015504716.1	NC_031791.1	4540530	4545547	XP_004947758.1	NC_006110.5	1628005	1636711					PTAFR
OG0005758	XP_015504802.1	NC_031791.1	4547066	4589302	XP_015153006.1	NC_006110.5	1582543	1627547	monk_00000180-RA	Chr1	4079019	4100330	EYA3
a	XP_015495932.1	NC_031781.1	6218414	6220354	XP_015157337.2	NC_006099.5	3541940	3542860	monk_00013866-RA	Chr13	3599666	3600798	LOC107210076
OG0001870	XP_015496860.1	NC_031781.1	6221541	6227550	XP_015148341.1	NC_006099.5	3541902	3548447	monk_00013865-RA	Chr13	3592766	3597224	PCBP4
OG0012443	XP_015496861.1	NC_031781.1	6227078	6231369	XP_003642039.1	NC_006099.5	3548408	3550691					LOC107210486
OG0013517	XP_015496859.1	NC_031781.1	6231476	6236111	XP_015148336.1	NC_006099.5	3551254	3554786					PARP3
OG0002383	XP_015496677.1	NC_031781.1	6237681	6252692	XP_025010228.1	NC_006099.5	3555177	3570458	monk_00013856-RA	Chr13	3452081	3477513	RBM5
OG0002871	XP_015496888.1	NC_031781.1	6274638	6293019	NP_989589.1	NC_006099.5	3582367	3596748	monk_00013857-RA	Chr13	3484875	3510311	LOC107210499
5' flanking genes
3' flanking genes
